# Supplementary material for: The Added Value of Trabecular Bone Score in Evaluating Fracture Risk Among Polish Women Aged 40–76 Years
Source: J Clin Med. 2026 May 28;15(11):4185. doi: 10.3390/jcm15114185 (PMC13258481; doi:10.3390/jcm15114185)
Supplement: Supplementary file 1 [file jcm-15-04185-s001.zip]

Archive with 1 entries (1 files):
- jcm-4286532-supplementary.pdf
